# Supplementary material for: Seroprevalence of Hand, Foot and Mouth Disease Among Children and Adolescents in Türkiye
Source: Vaccines (Basel). 2026 May 25;14(6):470. doi: 10.3390/vaccines14060470 (PMC13307745; doi:10.3390/vaccines14060470)
Supplement: Supplementary file 1 [file vaccines-14-00470-s001.zip]

Archive with 1 entries (1 files):
- vaccines-4268374-supplementary.pdf
